# Supplementary material for: Downregulation of the ypdA Gene Encoding an Intermediate of His-Asp Phosphorelay Signaling in Aspergillus nidulans Induces the Same Cellular Effects as the Phenylpyrrole Fungicide Fludioxonil
Source: Front Fungal Biol. 2021 Sep 1;2:675459. doi: 10.3389/ffunb.2021.675459 (PMC10512292; doi:10.3389/ffunb.2021.675459)
Supplement: Supplementary file 2 [file Data_Sheet_2.xlsx]

## Sheet: For Figure 1A & Table S1
Relative expression ratio of ypdA
Strain	Wild-type				CypdA				CypdA-∆sskA				CypdA-∆srrA				CypdA-∆sskA∆srrA
Time	0 h	12h	24h	36h	0 h	12h	24h	36h	0 h	12h	24h	36h	0 h	12h	24h	36h	0 h	12h	24h	36h
Relative expression ratio (/WT 0h)*	1	0.63728	0.517632	1.11214	0.913831	0.0610725	0.117984	0.0519524	0.512871	0.0409498	0.0417137	0.0607909	2.12874	0.0733022	0.0867696	0.0769465	1.75321	0.0432847	0.0635191	0.0789272
	1	0.616996	0.594604	1.23685	0.581023	0.0299078	0.141938	0.0402928	0.737135	0.0368208	0.0556812	0.0512371	0.856584	0.0531667	0.0861702	0.227931	0.983957	0.0425902	0.0473661	0.102711
	1	0.451668	0.625609	0.602904	0.608502	0.023903	0.0438889	0.0195052	0.83702	0.0109469	0.0162509	0.0154099	1.01162	0.0535365	0.179659	0.103905	0.988514	0.0251494	0.0325019	0.085773
Average	1	0.568648	0.579282	0.983962	0.701119	0.0382944	0.10127	0.0372501	0.695675	0.0295725	0.037882	0.0424793	1.33231	0.0600018	0.117533	0.136261	1.24189	0.0370081	0.0477957	0.0891372
SD	0	0.101814	0.055595	0.335846	0.184726	0.0199536	0.0511168	0.0164362	0.166004	0.0162618	0.0199924	0.0239246	0.694067	0.01152	0.0538036	0.0805247	0.44282	0.0102758	0.0155131	0.0122437
* The expression level of the ypdA gene in each sample was normalized to that of the histone H2B gene (internal control) in the same sample. Each value represents the ypdA expression ratio relative to expression in the wild-type strain cultured in CDTFY medium for 20 h (WT 0 h).

## Sheet: For Figure 2A
CDTFY, 37˚C 0hour	Relative expression ratio of catA
Strain	Wild-type	CypdA	CypdA-sskA∆	CypdA-srrA∆	CypdA-sskA∆srrA∆
Relative expression ratio (/Histone H2B)*	0.00204703	0.00224779	0.00221898	0.0026885	0.00153105
	0.000819903	0.00182422	0.000610921	0.0016772	0.00237279
	0.00150667	0.00147528	0.000307004	0.00101598	0.000110491
Average	0.00145787	0.0018491	0.00104563	0.00179389	0.00133811
SD	0.000615019	0.000386853	0.00102745	0.000842345	0.00114343
* Each value represents the expression ratio relative to the gene encoding H2B in each strain.

## Sheet: For Figure 2B & Table S2
Relative expression ratio of catA
Strain	Wild-type				CypdA				CypdA-∆sskA				CypdA-∆srrA				CypdA-∆sskA∆srrA
Time	0 h	12h	24h	36h	0 h	12h	24h	36h	0 h	12h	24h	36h	0 h	12h	24h	36h	0 h	12h	24h	36h
Relative expression ratio (/WT 0h)*	1	1.5192	2.3403	1.6283	1.0994	29.788	26.909	19.071	0.8332	0.4538	0.63	0.6926	1.3013	33.591	25.049	28.443	0.7474	0.4897	0.839	0.8487
	1	1.2864	1.1567	3.2043	2.2294	105.18	68.911	0.7354	0.7509	0.3711	0.8236	0.7974	2.0515	73.517	78.43	40.786	2.9079	0.5974	0.7774	1.7818
	1	0.5704	0.2698	0.386	0.9885	24.084	48.391	27.221	0.2045	0.168	0.0514	0.1586	0.6814	70.359	101.59	105.42	0.0733	0.0571	0.1575	0.1627
Average	1	1.12533	1.2556	1.73953	1.4391	53.0173	48.0703	15.6758	0.5962	0.330967	0.501667	0.549533	1.34473	59.1557	68.3563	58.2163	1.24287	0.3814	0.5913	0.931067
SD	0	0.494482	1.03879	1.41244	0.686662	45.2641	21.0028	13.5653	0.341709	0.147066	0.401778	0.342589	0.686082	22.1959	39.2523	41.3428	1.48083	0.285968	0.376942	0.812687
* The expression level of the catA gene in each sample was normalized to that of the histone H2B gene (internal control) in the same sample. Each value represents the catA expression ratio relative to expression in the wild-type strain cultured in CDTFY medium for 20 h (WT 0 h).

## Sheet: For Figure 3B
CDTFY, 37˚C 0hour	Relative expression ratio of hogA
Strain	Wild-type	CypdA	CypdA-sskA∆	CypdA-srrA∆	CypdA-sskA∆srrA∆
Relative expression ratio (/Histone H2B)*	0.252441	0.298748	0.0889716	0.22866	0.104877
	0.161465	0.117411	0.0243598	0.138209	0.0593785
	0.249395	0.250855	0.0355828	0.261712	0.0355828
Average	0.2211	0.222338	0.049638	0.209527	0.0666127
SD	0.0516681	0.0939719	0.034523	0.0639359	0.0352089
* Each value represents the expression ratio relative to that of the gene encoding histone H2B in each strain.

## Sheet: For Figure 3C & Table S3
Relative expression ratio of hogA
Strain	Wild-type				CypdA				CypdA-∆sskA				CypdA-∆srrA				CypdA-∆sskA∆srrA
Time	0 h	12h	24h	36h	0 h	12h	24h	36h	0 h	12h	24h	36h	0 h	12h	24h	36h	0 h	12h	24h	36h
Relative expression ratio (/WT 0h)*	1	0.587095	0.746562	0.744839	1.18236	1.61142	1.62263	1.52098	0.350706	0.218898	0.195016	0.227667	0.904379	1.80876	1.76745	1.889	0.415139	0.372419	0.493686	0.386
	1	0.80107	1.35347	1.02219	0.725309	2.49	2	1.794	0.150378	0.163044	0.209739	0.176777	0.858565	2.609	1.774	1.47087	0.362654	0.312083	0.3077	0.437291
	1	1.04972	0.968171	0.952638	1.00463	1.77769	1.9816	1.90968	0.142925	0.153893	0.103187	0.106826	1.08673	2.95536	2.48515	2.21402	0.142925	0.153893	0.103187	0.106826
Average	1	0.812627	1.02274	0.906556	0.970766	1.9597	1.86808	1.74155	0.21467	0.178612	0.169314	0.170423	0.949893	2.45771	2.00887	1.85796	0.306906	0.279465	0.301524	0.310039
SD	0	0.231527	0.307113	0.144305	0.230399	0.466715	0.212763	0.199589	0.11787	0.0351879	0.0577389	0.0606708	0.120702	0.588082	0.412488	0.372546	0.144416	0.112856	0.195323	0.177847
* The expression level of the hogA gene in each sample was normalized to that of the histone H2B gene (internal control) in the same sample. Each value represents the hogA expression ratio relative to expression in the wild-type strain cultured in CDTFY medium for 20 h (WT 0 h).

## Sheet: For Figure 5C
Distance between septa (µm)
Strain	Wild-type		CypdA		CypdA-sskAΔ		CypdA-srrAΔ		CypdA-sskAΔsrrAΔ
Media	CDTFY	CDY	CDTFY	CDY	CDTFY	CDY	CDTFY	CDY	CDTFY	CDY
No. 1	26.782	44.254	31.807	15.169	36.503	25.329	45.947	17.181	31.629	36.573
2	29.497	79.537	21.563	14.002	40.905	19.418	30.921	11.699	41.932	68.172
3	46.343	65.129	19.392	7.3838	24.412	14.822	37.584	18.002	19.704	85.371
4	30.937	50.393	27.753	15.296	36.686	48.508	22.768	4.887	29.749	48.165
5	43.698	49.277	22.483	14.05	30.02	41.379	37.934	16.47	14.759	54.667
6	34.323	20.456	17.965	25.329	35.704	49.319	16.211	16.821	40.507	41.611
7	29.738	40.221	13.578	17.2	39.817	22.468	25.916	16.5	32.52	26.607
8	26.052	24.749	24.826	19.427	28.008	31.206	30.038	15.925	35.782	78.797
9	30.902	61.768	33.729	11.634	49.355	22.665	32.541	15.574	22.336	44.867
10	41.439	54.844	29.12	7.663	36.024	38.239	34.324	10.772	34.959	41.088
11	24.924	26.329	21.607	27.316	42.577	26.387	35.328	26.633	48.165	36.345
12	57.272	37.966	14.051	17.263	24.983	47.654	40.559	9.011	45.888	46.471
13	40.647	30.5	23.256	19.427	36.588	32.83	38.216	49.651	40.234	38.433
14	57.591	25.128	21.677	9.585	21.663	36.376	50.413	28.967	37.846	52.164
15	42.79	40.296	12.078	10.224	19.991	33.569	44.666	23.977	61.81	36.315
16	35.609	34.085	29.404	12.55	49.518	41.274	34.875	26.197	30.344	32.045
17	24.781	31.973	29.643	10.841	39.716	37.596	30.133	12.088	55.728	32.311
18	34.259	27.435	25.467	5.961	15.75	35.246	41.811	12.225	48.652	30.626
19	21.239	37.486	19.737	7.877	48.036	28.835	9.624	14.307	83.139	46.003
20	35.289	26.424	25.581	19.691	46.882	26.645	25.572	13.712	25.988	29.37
21	25.065	44.249	21.571	10.661	46.931	61.5	30.439	11.318	34.213	32.669
22	29.599	32.777	30.04	7.404	22.072	38.575	40.793	16.954	27.784	29.677
23	51.678	30.784	28.407	19.188	32.308	40.07	31.792	9.341	93.568	25.056
24	28.813	27.937	21.329	53.762	35.637	27.548	27.56	9.944	47.125	29.097
25	54.978	26.991	20.344	26.184	17.33	51.986	29.971	16.914	42.625	23.176
26	14.516	23.584	31.777	15.527	12.344	19.573	35.713	19.352	27.908	37.139
27	32.142	28.598	45.283	13.252	38.559	41.572	23.754	8.663	33.294	43.853
28	42.453	39.326	24.776	14.803	49.726	68.564	24.996	9.301	24.257	37.542
29	34.875	39.213	34.537	6.917	14.83	35.821	40.603	13.675	31.476	37.584
30	40.636	27.909	26.394	11.338	32.409	27.508	23.095	11.912	56.575	43.055
31	52.595	35.742	41.005	9.229	25.593	27.984	14.462	7.854	99.012	74.866
32	41.119	37.524	25.588	23.669	32.19	57.514	22.543	9.966	19.704	47.348
33	45.504	60.862	27.763	11.275	33.007	36.729	36.015	9.359	35.36	37.273
34	56.973	34.366	21.499	7.197	15.311	34.644	25.644	12.175	72.091	76.143
35	20.818	54.807	27.977	7.098	31.088	42.8	26.962	18.422	27.295	52.094
36	24.616	44.606	19.142	8.739	30.676	37.747	26.214	11.429	33.813	53.045
37	50.342	32.211	43.816	10.8	27.613	26.482	20.648	20.528	62.354	48.189
38	51.678	38.548	26.595	17.441	25.677	27.28	26.039	17.659	33.733	70.388
39	43.72	43.077	34.286	8.575	33.751	46.069	29.274	25.761	59.687	47.736
40	47.431	20.615	31.111	10.634	19.299	37.613	32.027	8.938	30.211	76.136
41	23.041	44.157	27.361	16.059	40.295	82.588	49.749	8.444	34.124	34.024
42	41.374	41.673	28.562	10.307	13.953	50.428	40.791	11.32	63.101	44.556
43	39.598	11.211	54.933	33.957	21.486	30.799	36.08	10.382	29.946	21.816
44	29.411	48.27	33.912	5.591	24.066	51.173	29.393	10.992	62.929	47.843
45	52.351	32.845	35.979	10.298	24.694	10.084	33.561	25.004	51.345	35.788
46	41.206	61.09	19.468	11.517	25.914	37.165	33.469	28.902	77.891	72.632
47	36.691	65.849	22.999	20.988	18.644	33.428	44.365	25.359	45.321	46.845
48	44.021	48.431	22.883	19.293	26.366	49.1	21.902	7.152	54.265	57.296
49	29.496	46.272	24.253	15.909	22.102	44.966	26.381	7.659	53.026	50.903
50	33.141	37.291	25.408	26.185	30.007	32.136	26.164	7.45	50.099	38.289
51	26.194	36.969	29.567	11.942	42.769	31.087	27.543	7.271	20.789	66.698
52	22.111	32.884	20.692	17.996	23.794	16.262	13.405	9.011	16.934	46.288
53	63.469	32.633	27.626	20.903	49.208	24.505	18.682	8.067	41.383	63.49
54	23.482	32.443	49.954	18.291	13.445	43.197	23.959	10.114	68.172	74.358
55	24.969	44.394	15.187	9.837	22.504	29.126	16.927	32.588	37.861	43.857
56	41.494	33.727	19.921	8.107	42.347	37.045	50.118	25.152	32.453	60.275
57	40.713	40.383	22.995	8.852	38.43	36.996	57.236	20.56	32.614	47.71
58	30.472	48.714	23.081	27.987	14.681	13.606	34.614	27.762	21.256	35.624
59	63.316	29.422	38.776	31.554	25.18	15.105	37.37	20.208	35.501	25.601
60	49.841	45.554	31.343	16.536	26.569	35.527	48.594	7.552	57.727	62.195
61	62.133	22.997	20.395	9.283	14.283	34.591	22.461	16.234	33.481	59.024
62	26.923	33.443	29.093	9.728	45.473	41.972	26.385	12.156	32.834	28.981
63	41.449	21.64	32.061	12.118	18.731	27.887	27.424	28.313	47.044	53.152
64	56.35	33.053	37.834	37.786	56.29	56.349	25.711	24.242	38.912	30.121
65	18.267	36.393	25.096	11.003	44.658	34.231	25.838	10.794	36.136	34.285
66	29.428	36.938	38.629	7.644	36.836	48.297	31.699	15.534	32.991	42.693
67	66.62	24.891	28.569	25.862	23.869	26.387	33.046	8.919	39.063	61.806
68	46.065	18.299	35.444	45.913	27.619	30.922	15.026	10.441	80.34	35.745
69	33.226	37.357	28.65	13.362	46.14	25.447	42.813	12.834	39.034	31.116
70	41.805	26.946	27.501	9.372	32.095	45.087	24.543	12.406	24.951	54.169
71	22.173	40.091	22.612	7.903	32.644	24.482	35.861	12.1	48.058	51.145
72	18.796	49.347	25.046	10.211	43.12	22.282	33.903	11.616	33.622	45.637
73	31.17	55.151	45.871	10.46	27.317	20.1	37.17	11.069	37.422	57.47
74	31.077	42.16	33.078	20.85	38.406	35.321	43.983	12.778	46.717	71.393
75	58.809	43.451	59.895	19.992	40.505	20.074	35.268	7.782	39.409	50.973
76	34.625	25.917	26.453	19.265	25.094	29.517	51.557	13.468	22.419	39.058
77	52.151	21.28	24.441	24.919	32.539	44.141	25.896	16.009	44.993	61.238
78	61.774	69.723	33.613	13.873	15.641	49.557	43.538	11.318	37.457	52.475
79	47.026	74.461	40.061	13.154	23.042	38.654	18.31	24.574	36.784	24.598
80	39.138	26.714	21.915	19.992	30.618	29.09	29.755	13.208	46.003	35.56
81	34.17	28.038	43.034	19.265	25.875	20.018	32.16	11.912	36.932	39.985
82	24.741	23.024	25.157	24.919	20.425	35.265	33.723	7.816	42.963	64.822
83	37.677	46.647	25.961	13.873	39.426	37.763	23.457	15.665	24.094	48.494
84	30.78	30.148	15.946	13.154	46.233	20.409	21.872	19.963	55.171	42.4
85	34.337	38.71	25.46	8.773	37.106	20.832	33.308	12.238	43.882	45.433
86	41.713	24.187	28.824	10.266	54.007	41.468	20.978	9.689	44.415	27.595
87	31.656	26.536	39.397	14.215	38.201	46.618	22.611	15.654	39.594	55.687
88	62.879	33.234	34.131	14.432	32.379	29.236	25.313	20.405	44.619	54.777
89	24.089	40.854	19.499	24.088	29.685	34.848	33.038	20.6	17.015	41.256
90	72.22	40.35	23.275	10.246	29.731	41.465	25.642	10.654	39.885	42.044
91	44.928	22.902	18.957	18.959	46.267	37.597	37.386	13.443	45.655	54.116
92	25.968	32.667	17.853	8.009	46.108	26.058	37.146	19.924	38.186	56.663
93	30.855	33.167	27.825	11.073	31.414	27.084	31.491	13.011	24.766	37.538
94	24.139	37.729	25.736	22.076	16.637	63.623	38.591	9.537	37.654	65.151
95	26.197	30.83	23.374	24.845	21.873	18.118	27.437	19.693	53.508	46.273
96	14.265	33.012	31.627	12.79	56.216	21.174	28.516	16.5	58.201	77.44
97	9.348	31.878	27.782	9.625	40.272	21.081	27.088	15.925	37.473	45.036
98	32.767	44.644	42.35	34.445	30.17	19.45	19.801	15.256	50.852	71.459
99	27.22	20.759	16.165	17.418	20.566	41.624	27.046	25.305	53.1	27.885
100	45.992	46.61	27.866	13.46	34.924	24.845	27.998	9.655	63.918	55.418
Average	37.55	37.5237	27.9933	15.9231	31.7838	34.6463	31.0902	15.2965	42.1005	47.2427
SD	13.0636	12.6042	8.63429	8.44313	10.8191	12.5197	9.10439	7.07666	16.0263	14.6567
t-test	0.988438		2.65913e-19		0.0852269		5.22883e-30		0.0188684

## Sheet: For Figure 6C&D
Distributions of nuclei between septa in the wild-type, CypdA, and its derivative strains.
37˚C		Number of cells
	Strain	Wild-type		CypdA		CypdA-sskA∆		CypdA-srrA∆		CypdA-sskA∆srrA∆
	Media	CDTFY	CDY	CDTFY	CDY	CDTFY	CDY	CDTFY	CDY	CDTFY	CDY
Number of nuclei	1	6	10	6	37	5	7	6	34	11	5
	2	7	13	16	33	13	17	17	32	14	11
	3	24	15	27	20	19	19	21	19	25	19
	4	24	25	15	4	21	18	20	8	15	13
	5	13	17	16	1	16	15	18	2	12	17
	6	11	9	11	3	6	12	9	3	13	14
	7	10	7	4	0	9	5	6	1	2	6
	8	2	2	4	0	6	1	3	1	4	6
	9	3	1	1	1	1	2	0	0	1	7
	10	0	1	0	1	4	4	0	0	3	2
	Total	100	100	100	100	100	100	100	100	100	100
	Number of nuclei between septa
	Strain	Wild-type		CypdA		CypdA-sskAΔ		CypdA-srrAΔ		CypdA-sskAΔsrrAΔ
	Media	CDTFY	CDY	CDTFY	CDY	CDTFY	CDY	CDTFY	CDY	CDTFY	CDY
	No. 1	2	2	2	1	7	3	3	2	6	9
	2	5	2	2	1	2	1	1	3	4	8
	3	2	5	2	2	4	3	3	3	8	3
	4	4	6	8	1	7	4	3	2	4	3
	5	7	7	3	2	6	4	3	3	5	8
	6	5	7	3	1	8	3	6	4	2	6
	7	7	1	3	5	4	2	1	3	4	6
	8	5	8	1	3	3	4	2	3	4	5
	9	4	3	6	1	3	4	4	1	3	4
	10	7	3	5	3	8	3	3	4	4	10
	11	1	5	5	2	2	6	1	2	1	1
	12	4	5	2	1	4	7	4	8	2	4
	13	4	7	1	1	1	7	5	2	1	2
	14	9	3	3	1	3	3	7	1	5	5
	15	8	5	4	1	2	4	2	6	5	3
	16	3	6	3	1	3	6	5	2	4	1
	17	3	4	3	10	7	2	3	3	3	9
	18	4	4	8	1	3	5	4	3	4	4
	19	5	5	3	1	4	6	5	4	4	5
	20	3	9	3	1	8	5	7	2	3	5
	21	4	3	6	1	6	1	1	1	4	6
	22	6	6	4	3	2	10	2	3	4	4
	23	1	7	4	3	10	9	5	6	3	5
	24	3	3	2	2	10	6	4	1	4	6
	25	4	2	3	3	7	3	2	2	3	3
	26	6	7	1	3	5	6	6	2	3	5
	27	6	1	3	2	3	4	4	3	1	6
	28	4	4	4	9	10	2	5	1	3	2
	29	2	5	3	3	4	5	3	1	3	6
	30	5	4	3	2	5	6	2	2	3	6
	31	1	6	5	1	7	2	3	1	3	6
	32	2	5	4	3	4	1	7	4	1	8
	33	6	3	1	6	3	3	3	1	3	9
	34	5	2	6	2	7	2	1	1	8	3
	35	5	3	2	1	4	2	2	4	9	3
	36	5	4	3	2	4	1	3	1	10	8
	37	1	4	3	1	4	5	4	4	6	5
	38	4	4	7	1	4	6	5	1	3	6
	39	4	5	6	3	6	7	3	2	5	2
	40	7	1	2	2	4	1	2	2	6	3
	41	4	4	5	1	4	4	6	1	1	5
	42	8	3	3	3	5	4	5	7	5	9
	43	4	2	3	6	6	4	2	1	5	6
	44	3	5	6	1	3	3	6	1	5	2
	45	7	3	6	1	4	3	4	1	5	2
	46	3	3	5	1	8	2	2	1	5	3
	47	3	4	3	4	4	1	5	3	3	6
	48	1	1	4	3	3	6	6	1	6	10
	49	3	4	3	2	5	3	7	2	5	5
	50	6	5	4	1	1	2	7	1	2	5
	51	7	1	2	3	3	6	3	3	6	6
	52	4	4	3	3	8	2	6	1	6	4
	53	3	5	6	4	5	6	6	1	2	7
	54	5	3	5	4	7	2	4	2	6	7
	55	4	6	2	2	4	4	5	3	3	4
	56	2	10	2	1	2	5	4	2	3	5
	57	6	4	2	2	6	2	6	1	6	5
	58	9	3	4	3	7	6	5	2	3	9
	59	5	2	2	2	5	5	2	2	3	4
	60	3	2	6	3	3	3	3	3	3	7
	61	3	2	6	6	8	3	4	1	8	3
	62	3	3	1	1	3	4	4	3	6	3
	63	7	6	4	2	10	4	6	1	3	3
	64	3	4	3	2	9	2	2	3	6	3
	65	4	6	4	1	7	3	4	2	1	8
	66	9	1	3	1	5	7	3	3	7	4
	67	3	4	5	2	5	3	5	4	2	2
	68	3	5	5	2	5	3	5	2	2	1
	69	6	2	5	3	3	4	4	1	3	4
	70	2	1	4	2	2	2	4	1	4	3
	71	3	5	3	1	5	4	5	2	2	3
	72	5	5	1	3	5	4	4	2	3	7
	73	5	4	5	1	3	3	2	2	2	7
	74	6	4	5	2	3	5	3	2	10	9
	75	5	2	2	2	3	6	8	2	6	9
	76	4	4	3	2	4	9	3	3	1	1
	77	7	4	4	1	2	2	4	2	1	5
	78	7	2	4	2	3	5	3	2	1	2
	79	3	4	2	1	5	5	4	6	2	2
	80	2	1	4	2	2	1	5	1	3	5
	81	6	1	3	1	5	2	2	1	5	4
	82	4	4	8	2	5	4	4	2	8	5
	83	3	5	3	3	2	5	3	1	2	4
	84	7	4	2	1	3	8	5	3	7	7
	85	4	4	5	1	1	3	5	4	3	3
	86	4	7	9	2	6	5	2	2	3	8
	87	4	3	7	2	4	5	2	1	10	4
	88	3	2	4	2	2	5	8	3	2	2
	89	4	1	6	2	4	10	1	1	2	2
	90	4	6	2	4	5	10	2	5	1	1
	91	3	5	5	2	4	7	2	1	1	3
	92	3	3	3	1	4	5	3	1	3	5
	93	4	4	7	1	5	5	8	5	4	3
	94	4	6	5	2	2	10	7	2	6	4
	95	3	7	5	2	2	3	4	2	5	3
	96	3	4	3	2	1	3	3	1	2	6
	97	1	2	5	1	3	2	5	2	2	5
	98	6	8	8	3	4	2	5	1	4	2
	99	6	5	7	2	2	4	3	2	6	6
	100	3	4	6	3	1	4	4	2	4	3
	Average	4.32	4.04	3.94	2.21	4.48	4.18	3.93	2.3	3.97	4.78
	SD	1.87961	1.92233	1.82475	1.55242	2.19954	2.16669	1.73645	1.43196	2.15301	2.28557
	Median	4	4	4	2	4	4	4	2	3.5	5

## Sheet: For Figure 7　& Table S7
Number of septa
Strain	Wild-type		CypdA		CypdA-sskAΔ		CypdA-srrAΔ		CypdA-sskAΔsrrAΔ
Media	CDTFY	CDY	CDTFY	CDY	CDTFY	CDY	CDTFY	CDY	CDTFY	CDY
No. 1	1	2	7	10	5	5	4	3	6	2
2	5	6	5	3	5	1	3	2	4	2
3	8	5	8	2	0	2	4	5	3	1
4	3	8	1	4	1	1	3	4	2	0
5	7	3	2	6	0	1	9	6	7	1
6	2	14	0	1	1	1	5	1	4	1
7	3	7	4	1	3	1	0	13	4	2
8	4	5	5	1	2	2	4	2	1	1
9	4	2	1	6	2	2	10	8	2	1
10	4	1	1	9	2	0	8	6	4	4
11	3	2	3	5	4	1	8	10	0	3
12	4	6	3	2	1	1	15	4	6	4
13	5	11	1	0	1	2	6	7	6	1
14	3	4	2	5	1	5	4	5	0	3
15	5	2	5	2	2	1	5	6	3	2
16	5	13	5	8	2	2	0	2	1	3
17	1	8	6	3	10	3	10	4	4	2
18	3	2	15	4	4	1	5	3	2	1
19	4	1	10	5	1	3	0	21	5	2
20	6	14	5	8	1	3	5	6	4	2
21	1	1	2	2	7	3	7	4	3	1
22	5	8	4	6	1	1	7	4	4	0
23	7	3	13	3	2	3	0	11	0	3
24	4	4	2	7	2	2	1	3	4	2
25	5	0	5	1	5	4	2	2	3	1
26	4	3	2	11	5	1	8	7	8	1
27	9	7	4	8	3	4	1	3	5	4
28	4	1	3	3	1	4	4	10	3	2
29	6	1	0	1	0	3	5	4	5	2
30	4	3	8	3	2	2	7	4	5	2
31	2	1	6	3	8	7	0	3	1	1
32	4	1	6	2	1	1	1	2	1	2
33	8	2	4	2	12	1	3	2	0	0
34	7	3	2	1	3	1	3	5	3	1
35	5	1	7	4	2	3	8	5	0	1
36	8	1	8	16	1	1	6	2	1	2
37	3	2	1	5	1	1	4	3	6	0
38	7	1	10	2	3	1	2	4	1	2
39	7	2	3	9	0	1	2	2	6	1
40	2	2	6	17	1	1	0	5	4	1
41	8	1	5	16	0	4	10	10	2	1
42	5	4	5	11	1	3	7	11	1	0
43	4	2	6	12	1	3	6	3	5	3
44	8	2	2	8	6	3	6	11	5	1
45	3	1	1	5	11	1	1	7	6	2
46	8	2	10	10	1	2	8	6	3	2
47	7	6	5	10	2	4	3	0	3	3
48	2	2	7	3	3	2	7	5	3	2
49	1	3	7	14	2	1	1	3	3	4
50	3	4	1	4	4	4	8	4	8	1
51	4	2	4	6	1	1	4	1	7	2
52	9	5	0	9	1	1	10	2	2	1
53	2	2	1	7	3	2	8	4	1	3
54	4	1	7	12	2	2	3	5	3	1
55	2	1	6	12	2	2	2	2	5	4
56	7	1	7	6	2	4	7	1	4	2
57	6	1	3	18	8	2	3	4	2	1
58	4	3	8	3	2	4	2	15	1	4
59	9	2	4	8	5	2	4	6	1	3
60	4	1	5	3	2	2	1	11	4	1
61	5	4	2	23	1	4	2	11	5	1
62	2	3	2	2	2	3	5	4	1	2
63	7	3	6	4	4	2	5	8	3	1
64	5	2	5	14	0	1	3	17	2	2
65	4	3	2	7	0	3	8	8	3	2
66	7	3	2	5	1	2	1	9	5	2
67	6	5	2	9	2	1	6	6	1	1
68	1	3	2	6	3	2	4	19	5	3
69	1	10	4	3	1	1	5	6	4	3
70	3	4	3	5	4	1	3	16	2	3
71	1	12	1	3	5	1	5	8	6	2
72	2	2	3	4	3	3	7	8	7	2
73	4	4	3	3	1	2	10	13	3	1
74	4	2	2	2	2	1	4	16	2	4
75	4	13	8	2	3	3	8	9	5	1
76	5	9	4	2	3	1	2	7	5	2
77	4	14	8	1	4	2	5	13	3	2
78	1	6	4	2	5	2	8	1	3	3
79	4	4	6	5	4	2	5	3	4	2
80	3	7	3	1	4	1	4	3	3	2
81	2	6	9	8	3	2	5	12	2	2
82	5	7	2	21	2	3	2	8	5	1
83	2	7	5	7	2	1	4	8	0	2
84	8	9	1	4	3	1	2	10	3	3
85	1	3	0	1	3	3	6	3	2	2
86	7	4	1	4	4	3	1	0	5	3
87	3	2	1	3	7	1	3	1	4	5
88	6	6	4	2	4	2	8	14	2	2
89	10	3	4	1	5	1	12	2	4	2
90	4	4	2	9	2	2	9	2	5	1
91	1	2	2	11	7	3	1	11	1	3
92	4	1	4	6	7	2	9	4	2	2
93	5	5	3	4	3	3	1	1	3	3
94	6	5	4	1	7	3	10	6	4	3
95	9	10	3	3	5	1	3	1	4	2
96	5	3	1	5	7	1	0	5	0	6
97	4	2	0	3	2	1	4	1	2	3
98	9	1	5	3	5	1	7	6	0	5
99	3	3	0	2	7	1	6	5	3	2
100	1	3	7	7	2	2	1	6	1	2
Average	4.5	4.08	4.09	5.76	3.06	2.07	4.74	6.05	3.24	2.03
Average number of newly formed septa*	3.58	3.16	2.81	4.48	2.18	1.19	3.27	4.58	2.17	0.96
SD	2.30721	3.3505	2.89582	4.6387	2.44048	1.19979	3.12572	4.41617	1.94427	1.14111
SE	0.230721	0.33505	0.289582	0.46387	0.244048	0.119979	0.312572	0.441617	0.194427	0.114111
t-test	0.303288		0.0026318		0.000378562		0.0164695		2.76551e-07
*The number of newly formed septa in mycelia germinated from a single conidium was calculated by subtracting the average number of septa produced during preculture (CDTFY at 37°C for 10 h, ypdA-inducing) from that of septa counted after incubation for 4 h after transfer to ypdA-inducing or -repressing medium.

## Sheet: For Figure S4A&B
S4A		Relative expression ratio of ypdA(/WT)
	Condition*	A	B	C	D
	No. 1	4.44	3.55	14.38	2.75
	2	3.69	3.13	13.42	2.33
	3	3.1	4.4	6.73	1.75
	Average	3.74333	3.69333	11.51	2.27667
	SD	0.67159	0.647019	4.16734	0.502129
	*A：CDF+100 mM Threonine + 0.1% yeast extract B：CDF+50 mM Threonine + 0.1% yeast extract C：CDF+100 mM Threonine + 0.2% yeast extract D：CDF+50 mM Threonine + 0.2% yeast extract
S4B	0 hour	Relative expression ratio of ypdA (/Histone H2B)
	Strain	Wild-type	CypdA	CypdA-sskA∆	CypdA-srrA∆	CypdA-sskA∆srrA∆
	No. 1	0.0594125	0.0542278	0.0305318	0.123776	0.102451
	2	0.0544628	0.0319271	0.0402338	0.0509625	0.0586968
	3	0.0616806	0.0378562	0.052275	0.0523039	0.0583284
	Average	0.0585186	0.041337	0.0410135	0.0756807	0.0731588
	SD	0.00369098	0.0115507	0.0108925	0.0416568	0.0253687

## Sheet: For Figure S5A&B
	Conidial formation							Conidial formation
S5A	37˚C, 4days	CDTFY	Number of conidia (/60 mm plate, x10^7)					37˚C, 4days	CDY	Number of conidia (/60 mm plate, x10^7)
	Strain	Plate No.	Calculated number	Ave	SD	t-test		Strain	Plate No.	Calculated number	Ave	SD	t-test
	ABPU1	1	0.228	0.405	0.214075	0.539851		ABPU1	1	0.48	0.423	0.066	0.625183
		2	0.228						2	0.48
		3	0.66						3	0.36
		4	0.504						4	0.372
	CypdA	1	0.852	0.51	0.241694			CypdA	1	0.372	0.453	0.095184
		2	0.288						2	0.384
		3	0.48						3	0.48
		4	0.42						4	0.576
	Conidial germination rate
S5B	37˚C, 4days	CDTFY	Rate of conidial germination (%)
	Strain	Tube No.	Calculated rate	Ave	SD	t-test
	ABPU1	1	58.5586	60.4051	2.39759	0.063432
		2	59.542
		3	63.1148
	CypdA	1	64.7887	65.2304	0.70017
		2	66.0377
		3	64.8649

[truncated: 8 more sheets: For Figure S6, For Figure S9, For Figure S10A, For Table S4, For Table S8, For Table S9, For Table S10, For Table S11]
